# Supplementary material for: The Influence of an Intense Training Regime in Professional and Non-Professional Athletes on Semen Parameters: A Systematic Review
Source: J Clin Med. 2025 Jan 1;14(1):201. doi: 10.3390/jcm14010201 (PMC11720830; doi:10.3390/jcm14010201)
Supplement: Supplementary file 1 [file jcm-14-00201-s001.zip]

Archive with 1 entries (1 files):
- jcm-3372318-supplementary.pdf
